# Supplementary material for: Phylogeny, phylogeography, and conservation of a rediscovered gecko from the Galápagos Islands
Source: PLoS One. 2025 Jun 13;20(6):e0324659. doi: 10.1371/journal.pone.0324659 (PMC12165420; doi:10.1371/journal.pone.0324659)
Supplement: S1 Table — Number of sequences (N) of each taxon, mean, standard error, minimum (Min), Q1, median, Q3, and maximum (Max) values are presented. (XLSX) [file pone.0324659.s001.xlsx]

## Sheet: 172252828748_pwBtGrpDist
Table S1. 12S uncorrected pairwise distances among species of the Phyllodactylus galapagensis radiation. N = number of sequences.
Group1	N	Group2	N	Mean	Standard error	Min	Q1	Median	Q3	Max
simpsoni	6	duncanensis	2	0.0249643	0.00089167	0.020886	0.0228415	0.0241875	0.027653	0.030798
galapagensis	8	andysabini	5	0.0254415	0.00054626	0.021342	0.023027	0.024098	0.028267	0.032421
duncanensis	2	andysabini	5	0.0283498	0.00109165	0.021971	0.029113	0.029113	0.030776	0.030776
simpsoni	6	maresi	16	0.029338	0.00056084	0.01931	0.024302	0.030634	0.033135	0.041716
galapagensis	8	duncanensis	2	0.0314823	0.00160474	0.019001	0.02697	0.032864	0.0361725	0.039694
simpsoni	6	andysabini	5	0.0324874	0.00062233	0.027007	0.028848	0.031923	0.036081	0.036624
maresi	16	duncanensis	2	0.0329104	0.00066924	0.028674	0.02889	0.032429	0.0366655	0.038798
simpsoni	6	galapagensis	8	0.0358663	0.00118905	0.021407	0.0293175	0.0369415	0.0418205	0.047335
simpsoni	6	baurii	3	0.0363966	0.00100414	0.030957	0.033657	0.034755	0.038599	0.044673
maresi	16	galapagensis	8	0.0370521	0.00056084	0.024248	0.033254	0.0372765	0.041134	0.050112
maresi	16	andysabini	5	0.0386985	0.00074079	0.024714	0.0329925	0.0400235	0.043181	0.049438
barringtonensis	2	andysabini	5	0.041971	0.00104655	0.034931	0.042286	0.042286	0.044575	0.044575
duncanensis	2	baurii	3	0.0437762	0.00073813	0.042265	0.04251	0.04293	0.045426	0.046596
maresi	16	baurii	3	0.046959	0.00103856	0.033154	0.0406285	0.047059	0.052157	0.060289
galapagensis	8	baurii	3	0.0483585	0.00137177	0.037414	0.0420515	0.050948	0.0532015	0.057396
galapagensis	8	barringtonensis	2	0.0485534	0.00152494	0.037774	0.0447555	0.0478405	0.052831	0.058361
baurii	3	andysabini	5	0.0504708	0.00048174	0.047279	0.049369	0.050687	0.052031	0.054156
duncanensis	2	barringtonensis	2	0.0543395	0.00050085	0.053106	0.0535555	0.0544285	0.0551235	0.055395
simpsoni	6	barringtonensis	2	0.05761	0.00083997	0.054129	0.055524	0.057048	0.059709	0.063262
maresi	16	barringtonensis	2	0.0588389	0.00059967	0.049922	0.0570955	0.05927	0.0610315	0.065212
baurii	3	barringtonensis	2	0.0664277	0.00232712	0.061455	0.062172	0.0638	0.073452	0.073887
gorii	5	barringtonensis	2	0.0917717	0.00054784	0.089571	0.090642	0.091539	0.093147	0.094764
leei	2	gorii	5	0.0965405	0.00075902	0.093794	0.094199	0.096937	0.098447	0.100274
leei	2	duncanensis	2	0.0967502	0.00130128	0.093792	0.094661	0.096774	0.0988395	0.099661
leei	2	galapagensis	8	0.0972139	0.00340555	0.082898	0.0876875	0.0921525	0.106264	0.123526
leei	2	barringtonensis	2	0.0992197	0.00123543	0.09663	0.097139	0.0992295	0.101301	0.10179
gorii	5	galapagensis	8	0.0994984	0.00205784	0.086236	0.08975	0.095003	0.110444	0.124413
gorii	5	duncanensis	2	0.0997064	0.00026306	0.098887	0.099384	0.099384	0.099676	0.101201
leei	2	andysabini	5	0.101666	0.00201725	0.088284	0.101483	0.101483	0.107201	0.107201
gorii	5	andysabini	5	0.103709	0.00195331	0.084608	0.10608	0.10608	0.109809	0.110568
simpsoni	6	leei	2	0.10406	0.00408477	0.090958	0.0933715	0.096756	0.11854	0.129067
maresi	16	leei	2	0.10718	0.00099642	0.095623	0.10307	0.107865	0.112087	0.118789
leei	2	baurii	3	0.110303	0.00315958	0.102428	0.104632	0.107767	0.116743	0.122482
simpsoni	6	gorii	5	0.110355	0.00229999	0.096763	0.101679	0.104011	0.128158	0.131313
maresi	16	gorii	5	0.112441	0.0009642	0.099379	0.105886	0.108993	0.116869	0.129427
gorii	5	baurii	3	0.114083	0.001765	0.107473	0.109767	0.110417	0.120091	0.128936
