# Supplementary material for: Phylogeny, phylogeography, and conservation of a rediscovered gecko from the Galápagos Islands
Source: PLoS One. 2025 Jun 13;20(6):e0324659. doi: 10.1371/journal.pone.0324659 (PMC12165420; doi:10.1371/journal.pone.0324659)
Supplement: S2 Table — Number of sequences (N) of each taxon, mean, standard error, minimum (Min), Q1, median, Q3, and maximum (Max) values are presented. (XLSX) [file pone.0324659.s002.xlsx]

## Sheet: 172252940970_pwBtGrpDist
Table S2. 16S uncorrected pairwise distances among species of the Phyllodactylus galapagensis radiation. N = number of sequences.
Group1	N	Group2	N	Mean	Standard error	Min	Q1	Median	Q3	Max
simpsoni	4	andysabini	5	0.01366	0.00182771	0.006977	0.0091505	0.010329	0.012504	0.029971
duncanensis	2	andysabini	5	0.0194681	0.00270423	0.014056	0.014568	0.0161205	0.017321	0.035676
galapagensis	7	andysabini	5	0.0247203	0.00163491	0.018774	0.019133	0.020399	0.021821	0.046973
barringtonensis	2	andysabini	5	0.0299607	0.00555238	0.020247	0.021166	0.0222515	0.023142	0.064198
maresi	16	andysabini	5	0.0316549	0.00061659	0.0262	0.028344	0.029648	0.0328235	0.04794
simpsoni	4	duncanensis	2	0.0366259	0.00027422	0.035662	0.035989	0.036549	0.037181	0.037907
baurii	2	andysabini	5	0.0423425	0.00493941	0.033303	0.034012	0.035766	0.036832	0.072309
maresi	16	galapagensis	7	0.0432407	0.00085812	0.025732	0.037469	0.046248	0.049386	0.059346
galapagensis	7	duncanensis	2	0.0435476	0.00104141	0.035063	0.041736	0.0452175	0.04656	0.046987
simpsoni	4	maresi	16	0.0447631	0.00087076	0.029807	0.045248	0.0467065	0.0482975	0.054427
simpsoni	4	galapagensis	7	0.0450436	0.00085256	0.037513	0.040883	0.0461765	0.0490595	0.050424
maresi	16	duncanensis	2	0.0464263	0.00133083	0.031706	0.046554	0.047825	0.0516935	0.057126
gorii	5	andysabini	5	0.0545402	0.00348643	0.040466	0.042933	0.0478	0.055334	0.092698
leei	2	andysabini	5	0.0581318	0.00631394	0.048179	0.048179	0.048823	0.049477	0.096457
simpsoni	4	barringtonensis	2	0.0586579	0.00047653	0.05698	0.057433	0.0586955	0.0597285	0.060569
maresi	16	barringtonensis	2	0.06166	0.00285695	0.02938	0.063526	0.067426	0.0708385	0.077952
maresi	16	baurii	2	0.0620887	0.00240403	0.033884	0.0642655	0.0669095	0.069191	0.074819
galapagensis	7	baurii	2	0.0644841	0.0009938	0.057309	0.062428	0.064769	0.068031	0.068885
duncanensis	2	barringtonensis	2	0.0649778	0.00042777	0.063895	0.0644075	0.065019	0.065548	0.065978
simpsoni	4	baurii	2	0.0677486	0.00042866	0.065965	0.066843	0.0676535	0.0686905	0.06965
galapagensis	7	barringtonensis	2	0.0696462	0.00195248	0.059091	0.062311	0.0704805	0.076665	0.079145
baurii	2	barringtonensis	2	0.0732218	0.0013053	0.07057	0.071003	0.0732205	0.0754405	0.075876
duncanensis	2	baurii	2	0.0733387	0.00062513	0.07192	0.0723445	0.0733345	0.074333	0.074766
gorii	5	barringtonensis	2	0.0786322	0.00089316	0.075042	0.076159	0.0786685	0.080557	0.083472
maresi	16	leei	2	0.0822635	0.00306462	0.04761	0.085836	0.088494	0.090205	0.099683
maresi	16	gorii	5	0.0849904	0.0019065	0.046969	0.087076	0.089811	0.096084	0.104861
leei	2	barringtonensis	2	0.086926	0.00118068	0.08449	0.0849315	0.086916	0.0889205	0.089382
leei	2	galapagensis	7	0.0880924	0.00137868	0.081449	0.082384	0.088198	0.092873	0.094697
gorii	5	duncanensis	2	0.0916368	0.00098711	0.087866	0.089335	0.090666	0.094014	0.096999
gorii	5	baurii	2	0.0917548	0.0008987	0.087767	0.088912	0.09226	0.093593	0.095622
simpsoni	4	leei	2	0.0949261	0.00078041	0.092528	0.0934535	0.094224	0.0963835	0.098759
gorii	5	galapagensis	7	0.0950608	0.00116756	0.084122	0.0893	0.09457	0.100403	0.107389
leei	2	duncanensis	2	0.0952832	0.00026797	0.094736	0.0948275	0.095287	0.095739	0.095823
simpsoni	4	gorii	5	0.0961546	0.00074973	0.091472	0.093321	0.095462	0.0987125	0.10278
leei	2	baurii	2	0.0989422	0.00043271	0.097893	0.0983465	0.098941	0.099538	0.099994
leei	2	gorii	5	0.101586	0.00109702	0.096776	0.099476	0.101339	0.102406	0.1076
